# Supplementary material for: Epidermal growth factor-like domain 7 drives brain lymphatic endothelial cell development through integrin αvβ3
Source: Nat Commun. 2024 Jul 16;15:5986. doi: 10.1038/s41467-024-50389-8 (PMC11252342; doi:10.1038/s41467-024-50389-8)
Supplement: Supplementary file 6 — Source Data [file 41467_2024_50389_MOESM6_ESM.xlsx]

## Sheet: Fig. 2
Fig. 2c	% embryos at 6 dpf				Fig. 2d	% of TD formation			Fig. 2e	Total length of vessels in WT and egfl7 mut
		WT (n=60)	egfl7 mut(n=75)			WT (n=10)	EGFL7 MUT (n=10)				WT (n=8)								Egfl7 mut (n=8)
	no loop	1	57			90	93			LFL	368	307	375	410	485	320	353	347	380	302	275	256	426	379	432	327
	half loop	11	11			98	95			MFL	229	240	178	254	267	239	199	270	209	190	211	143	246	256	269	237
	double loop	48	7			99	96			OLV	242	198	201	251	258	235	243	230	261	267	224	249	278	253	222	263
						95	97
	P value and statistical significance					96	93				WT			Egfl7 mut
	Test	Chi-square				97	95				Median	Max	Min	Median	Max	Min
	Chi-square, df	101.0, 1				96	96			LFL	360.5	485	307	353	432	256
	z	10.05				97	95			MFL	239.5	270	178	224	269	143
	P value	<0.0001				99	94			OLV	238.5	258	198	257	278	222
	P value summary	****				98	90
	One- or two-sided	Two-sided			Mean	96.5	94.4			Sidak's multiple comparisons test	Mean Diff.	95.00% CI of diff.	Significant?	Summary	Adjusted P Value
	Statistically significant (P < 0.05)?	Yes			Std. Deviation	2.635	2.011			WT vs EGFL7 MUT
					Std. Error of Mean	0.8333	0.636			LFL	23.5	-30.33 to 77.33	No	ns	0.6327
										MFL	14.38	-39.45 to 68.20	No	ns	0.8825
						Unpaired t test				OLV	-19.88	-73.70 to 33.95	No	ns	0.7424
						P value	0.0604
						P value summary	ns
						Significantly different (P < 0.05)?	No
						One- or two-tailed P value?	Two-tailed
						t, df	t=2.003, df=18
Fig. 2j	No. of positive cells
		WT (n=9)									Egfl7 mut (n=9)
	flt4	56	59	61	66	62	64	71	69	64	11	7	4	10	16	2	7	5	7
	mrc1a	69	68	66	66	62	65	60	64	67	18	12	13	14	16	2	0	22	17
		WT			Egfl7 mut
		Median	Max	Min	Median	Max	Min
	flt4	64	71	56	7	16	2
	mrc1a	66	69	60	14	22	0
	Sidak's multiple comparisons test	Mean Diff.	95.00% CI of diff.	Significant?	Summary	Adjusted P Value
	WT - EGFL7 MUT
	flt4	55.89	50.34 to 61.44	Yes	****	<0.0001
	mrc1a	52.56	47.01 to 58.11	Yes	****	<0.0001
Fig. 2o	No. of BLECs in adult				Fig. 2p	No. of BV junctions per 0.16 mm2
	wt (n=6)	EGFL7 MUT (n=6)				WT (n=6)	EGFL7 MUT (n=6)
	1450	3				723	816
	1400	10				1022	597
	1460	14				754	486
	1260	5				1015	335
	1470	0				1039	498
	1350	10				970	504
Mean	1398	7			Mean	920.5	539.3
Std. Deviation	81.34	5.215			Std. Deviation	143.1	159.6
Std. Error of Mean	33.21	2.129			Std. Error of Mean	58.44	65.17
	Unpaired t test					Unpaired t test
	P value	<0.0001				P value	0.0014
	P value summary	****				P value summary	**
	Significantly different (P < 0.05)?	Yes				Significantly different (P < 0.05)?	Yes
	One- or two-tailed P value?	Two-tailed				One- or two-tailed P value?	Two-tailed
	t, df	t=41.81, df=10				t, df	t=4.354, df=10

## Sheet: Fig. 3
Fig. 3e	No. of BLECs in double loops
		kdrl:GFP													kdrl:egfl7-p2A-GFP
	WT	21	22	24	23	22	20	21	26	29	19	20	21	23	36	32	36	36	31	33	33	37	35	28	33	32	27	34	32	31	36	30	38	32	33	36	34	36
	egfl7 mut	0	0	0	0	3	1	0	5	0	2	0	1	3	21	20	25	20	32	28	23	24	25	27	24	18	19	19	22	22	23	22	25	18	18	19	20	24
		kdrl:GFP			kdrl:egfl7-p2A-GFP
		Median	Max	Min	Median	Max	Min
	WT	22	29	19	33	38	27
	egfl7 mut	0	5	0	22	32	18	all n=13
	Sidak's multiple comparisons test	Mean Diff.	95.00% CI of diff.	Significant?	Summary	Adjusted P Value
	FG - FEG
	WT	-10.99	-13.27 to -8.713	Yes	****	<0.0001
	egfl7 mut	-21.26	-23.54 to -18.99	Yes	****	<0.0001
Fig. 3j	No. of BLECs in double loops
		lyve1b:GFP															lyve1b:egfl7-p2A-GFP
	WT	24	20	27	24	16	25	24	22	25	23	22	20	19	21	23	23	21	24	22	20	23	21	34	22	20	22	23	21	22	20
	egfl7 mut	0	0	4		3	0	0	1	2	0	0	3	6	1	0	19	17	20	21	17	17	19	19	20	22	24	18	19	20	22
		lyve1b:GFP			lyve1b:egfl7-p2A-GFP
		Median	Max	Min	Median	Max	Min
	WT	23	27	16	22	34	20
	egfl7 mut	0.5	6	0	19	24	17	all n=15
	Sidak's multiple comparisons test	Mean Diff.	95.00% CI of diff.	Significant?	Summary	Adjusted P Value
	LG - LEG
	WT	-0.2	-2.395 to 1.995	No	ns	0.9727
	egfl7 mut	-18.17	-20.41 to -15.94	Yes	****	<0.0001

## Sheet: Fig. 4
Fig. 4d	No. of BLECs positive for Prox1			Fig. 4i	% positive in BLECs
	WT (n=9)	EGFL7 MUT (n=9)				WT								Egfl7 mut
	96	95			Vegfr3	90	88	91	85	94	95	92	96	98	94	95	96	97	92	90	90
	90	91			mrc1a	93	94	96	97	98	89	94	93	93	89	93	94	96	98	91	90
	98	93
	97	93				WT			Egfl7 mut
	93	92				Median	Max	Min	Median	Max	Min
	91	94			Vegfr3	91.5	96	85	94.5	98	90
	93	98			mrc1a	94	98	89	93	98	89	all n=8
	96	94
	94	95			Sidak's multiple comparisons test	Mean Diff.	95.00% CI of diff.	Significant?	Summary	Adjusted P Value
Mean	94.22	93.89
Std. Deviation	2.728	2.028			WT - EGFL7 MUT
Std. Error of Mean	0.9095	0.6759			Vegfr3	-2.625	-6.370 to 1.120	No	ns	0.2059
					mrc1a	1.25	-2.495 to 4.995	No	ns	0.683
	Unpaired t test
	P value	0.7724
	P value summary	ns		Fig. 4j	No. of positive cells
	Significantly different (P < 0.05)?	No				WT								Egfl7 mut
	One- or two-tailed P value?	Two-tailed			Vegfr3	33	34	31	30	38	35	30	28	12	15	17	7	6	14	16	10
	t, df	t=0.2942, df=16			mrc1a	35	40	42	43	40	36	38	34	10	16	17	13	8	15	10	9
						WT			Egfl7 mut
						Median	Max	Min	Median	Max	Min
					Vegfr3	32	38	28	13	17	6
					mrc1a	39	43	34	11.5	17	8	all n=8
					Sidak's multiple comparisons test	Mean Diff.	95.00% CI of diff.	Significant?	Summary	Adjusted P Value
					WT - EGFL7 MUT
					Vegfr3	20.25	16.06 to 24.44	Yes	****	<0.0001
					mrc1a	26.25	22.06 to 30.44	Yes	****	<0.0001

## Sheet: Fig. 5
Fig. 5f	No. of EdU+ BLECs in double loops at 6 dpf
	WT (n=18)	EGFL7 MUT (n=18)
	15	2
	14	1
	16	1
	13	0
	15	0
	14	2
	15	1
	15	2
	15	0
	16	1
	16	0
	17	1
	15	1
	14	1
	14	2
	14	0
	15	0
	14	0
Mean	14.83	0.8333
Std. Deviation	0.9852	0.7859
Std. Error of Mean	0.2322	0.1852
	Unpaired t test
	P value	<0.0001
	P value summary	****
	Significantly different (P < 0.05)?	Yes
	One- or two-tailed P value?	Two-tailed
	t, df	t=47.13, df=34

## Sheet: Fig. 6
Fig. 6f	No. of PLs per 6 somites							Fig. 6g	Hyperbranched ISVs							Fig. 6h	No. of BLECs in the brain
	HV: hsp-Venus; HVG: hsp-Vegfc-P2A-Venus								HV: hsp-Venus; HVG: hsp-Vegfc-P2A-Venus								HV: hsp-Venus; HVG: hsp-Vegfc-P2A-Venus
	HV-WT	HV-egfl7-/-	HVG-WT	HVG-egfl7-/-					HV-WT	HV-egfl7-/-	HVG-WT	HVG-egfl7-/-					HV-WT	HV-egfl7-/-	HVG-WT	HVG-egfl7-/-
	3	4	11	10					0	1	23	24					40	4	42	4
	3	2	12	11					2	2	20	24					39	3	43	4
	4	1	11	10					1	2	25	22					39	0	36	3
	2	0	12	12					2	0	16	20					40	4	39	2
	3	5	10	12					0	2	23	25					38	6	35	1
	5	6	12	10					2	1	23	16					36	4	32	0
	3	3	12	12					2	1	16	13					36	5	37	0
	3	2	11	12					0	0	19	18					30	3	40	0
	2	4	12	12					2	2	26	24					38	0	32	2
	3	4	12	11					0	2	25	26					35	0	39	1
Mean	3.1	3.1	11.5	11.2				Mean	1.1	1.3	21.6	21.2				Mean	37.1	2.9	37.5	1.7
Std. Deviation	0.8756	1.853	0.7071	0.9189				Std. Deviation	0.9944	0.8233	3.658	4.315				Std. Deviation	3.035	2.183	3.808	1.567
Std. Error of Mean	0.2769	0.5859	0.2236	0.2906	all n=10			Std. Error of Mean	0.3145	0.2603	1.157	1.365	all n=10			Std. Error of Mean	0.9597	0.6904	1.204	0.4955	all n=10
HVG-WT		HVG-egfl7-/-		HVG-egfl7-/-				HVG-WT		HVG-egfl7-/-		HVG-egfl7-/-				HVG-WT		HVG-egfl7-/-		HVG-egfl7-/-
vs.		vs.		vs.				vs.		vs.		vs.				vs.		vs.		vs.
HV-WT		HV-egfl7-/-		HVG-WT				HV-WT		HV-egfl7-/-		HVG-WT				HV-WT		HV-egfl7-/-		HVG-WT
Unpaired t test		Unpaired t test		Unpaired t test				Unpaired t test		Unpaired t test		Unpaired t test				Unpaired t test		Unpaired t test		Unpaired t test
P value	<0.0001	P value	<0.0001	P value	0.424			P value	<0.0001	P value	<0.0001	P value	0.8256			P value	0.798	P value	0.175	P value	<0.0001
P value summary	****	P value summary	****	P value summary	ns			P value summary	****	P value summary	****	P value summary	ns			P value summary	ns	P value summary	ns	P value summary	****
Significantly different (P < 0.05)?	Yes	Significantly different (P < 0.05)?	Yes	Significantly different (P < 0.05)?	No			Significantly different (P < 0.05)?	Yes	Significantly different (P < 0.05)?	Yes	Significantly different (P < 0.05)?	No			Significantly different (P < 0.05)?	No	Significantly different (P < 0.05)?	No	Significantly different (P < 0.05)?	Yes
One- or two-tailed P value?	Two-tailed	One- or two-tailed P value?	Two-tailed	One- or two-tailed P value?	Two-tailed			One- or two-tailed P value?	Two-tailed	One- or two-tailed P value?	Two-tailed	One- or two-tailed P value?	Two-tailed			One- or two-tailed P value?	Two-tailed	One- or two-tailed P value?	Two-tailed	One- or two-tailed P value?	Two-tailed
t, df	t=23.60, df=18	t, df	t=12.38, df=18	t, df	t=0.8182, df=18			t, df	t=17.10, df=18	t, df	t=14.32, df=18	t, df	t=0.2236, df=18			t, df	t=0.2598, df=18	t, df	t=1.412, df=18	t, df	t=27.49, df=18

## Sheet: Fig. 7
Fig. 7l	No. of BLECs in double loops				Fig. 7o	Relative expression of itgb3b				Fig. 7p	No, of BLECs in the brain				Fig. 7i	HEK293T cells were transfected with Egfl7-Myc and Itgb3b-Flag. Egfl7 was immunoprecipitated using anti-Myc antibody and the immunoprecipitants were analyzed for the presence of Itgb3b-Flag by Western blot.
	Control (n=15)	Cilengitide (n=15)				Control (n=3)	dCas9+itgb3b gRNA (n=3)				Control (n=23)	dCas9+itgb3b gRNA (n=23)				Egfl7-Myc=A	Itgb3b-Flag=B
	20	3				1	0.582				21	8
	20	2				1	0.5433				24	13
	18	2				1	0.3415				20	4
	20	0			Mean	1	0.4889				23	7			92 kDa						92 kDa
	19	3			Std. Deviation	0	0.1291				28	6			72 kDa						72 kDa
	22	5			Std. Error of Mean	0	0.07456				26	8
	20	0									25	1
	18	2				Unpaired t test					24	0
	20	3				P value	0.0024				23	2
	20	1				P value summary	**				27	5
	18	0				Significantly different (P < 0.05)?	Yes				28	8
	18	0				One- or two-tailed P value?	Two-tailed				25	5
	20	2				t, df	t=6.855, df=4				26	3			43 kDa
	22	4									29	4			34 kDa
	21	3									30	2									43 kDa
Mean	19.73	2									28	0									34 kDa
Std. Deviation	1.335	1.558									24	0
Std. Error of Mean	0.3446	0.4024									25	3
											27	4
	Unpaired t test										25	8
	P value	<0.0001									22	8			Fig. 7i	HEK293T cells were transfected with Egfl7-Myc and Itgav-HA. Egfl7 was immunoprecipitated using anti-Myc antibody and the immunoprecipitants were analyzed for the presence of Itgav-HA by Western blot.
	P value summary	****									23	7				Egfl7-Myc=A	Itgb3b-Flag=B
	Significantly different (P < 0.05)?	Yes									27	5
	One- or two-tailed P value?	Two-tailed								Mean	25.22	4.826
	t, df	t=33.47, df=28								Std. Deviation	2.575	3.284
										Std. Error of Mean	0.537	0.6848			92 kDa						92 kDa
															72 kDa						72 kDa
											Unpaired t test
											P value	<0.0001
											P value summary	****
											Significantly different (P < 0.05)?	Yes
											One- or two-tailed P value?	Two-tailed
											t, df	t=23.43, df=44
															43 kDa
															34 kDa						43 kDa
																					34 kDa

## Sheet: Fig. 8
Fig. 8f	No. of BLECs in the brain						Fig. 8g	Ratio of distribution							Fig. 8k	Ratio of distribution
	wt	wt+cpd22	egfl7 mut	egfl7 mut+cpd22					WT (n=51)	WT+CPD22 (n=67)	Mutant (n=116)	Mutant+CPD22 (n=127)					ilk wt; egfl7 mut (n=49)	ilk hets; egfl7 mut (n=47)
	29	24	0	3				double loop	1	1	82	48				double loop	8	18
	25	23	0	11				half loop	3	3	23	45				half loop	12	17
	28	27	0	3				no loop	47	63	11	34				no loop	29	12
	21	22	0	11
	23	28	0	14				WT vs egfl7 mut			Egfl7 Mut vs Egfl7 Mut + CPD22					Test	Chi-square
	25	25	0	12				Test	Chi-square		Test	Chi-square				Chi-square, df	10.28, 1
	26	26	5	20				Chi-square, df	96.90, 1		Chi-square, df	20.04, 1				z	3.206
	27	27	0	5				z	9.844		z	4.476				P value	0.0013
	25	30	1	12				P value	<0.0001		P value	<0.0001				P value summary	**
	23	28	0	12				P value summary	****		P value summary	****				One- or two-sided	Two-sided
Mean	25.2	26	0.6	10.3				One- or two-sided	Two-sided		One- or two-sided	Two-sided				Statistically significant (P < 0.05)?	Yes
Std. Deviation	2.44	2.494	1.578	5.293				Statistically significant (P < 0.05)?	Yes		Statistically significant (P < 0.05)?	Yes
Std. Error of Mean	0.7717	0.7888	0.4989	1.674	all n=10
egfl7 mut+cpd22 vs egfl7 mut			egfl7 mut vs WT
Unpaired t test			Unpaired t test
P value	<0.0001		P value	<0.0001
P value summary	****		P value summary	****
Significantly different (P < 0.05)?	Yes		Significantly different (P < 0.05)?	Yes
One- or two-tailed P value?	Two-tailed		One- or two-tailed P value?	Two-tailed
t, df	t=5.554, df=18		t, df	t=26.77, df=18

## Sheet: Fig. S1
Fig. S1h	Positive for egfl7 at 6 dpf (%)
		egfl7 expressed in kdrl+ cells (n=6)						egfl7 expressed in lyve1b+ cells (n=6)
	DMSO, 3 dpt	95	96	99	97	99	100	90	90	93	95	96	98
	Mtz, 3 dpt	99	90	94	93	99	94	99	99	90	98	96	100
		egfl7 expressed in kdrl+ cells			egfl7 expressed in lyve1b+ cells
		Median	Max	Min	Median	Max	Min
	DMSO, 3 dpt	98	100	95	94	98	90
	Mtz, 3 dpt	94	99	90	98.5	100	90
	Sidak's multiple comparisons test	Mean Diff.	95.00% CI of diff.	Significant?	Summary	Adjusted P Value
	DMSO, 3 dpt - Mtz, 3 dpt
	in BECs	2.833	-1.618 to 7.285	No	ns	0.2597
	in LECs	-3.333	-7.785 to 1.118	No	ns	0.1634

## Sheet: Fig. S2
Fig. S2b	Relative egfl7 expression										Fig. S2c	Total cell lysate for WB
		WT (n=3)			Egfl7 mut (n=3)							Egfl7 WT-Myc	Egfl7 mut-Myc		Egfl7 WT-Myc	Egfl7 mut-Myc
	egfl7-ex1	1	1	1	0.737135	0.63581	0.775572
	egfl7-ex2	1	1	1	0.750886	0.82932	0.852635							43 kDa
		WT			Egfl7 mut						55 kDa			26 kDa
		Mean	SD	n	Mean	SD	n
	egfl7-ex1	1	0	3	0.716172	0.0722009	3
	egfl7-ex2	1	0	3	0.810947	0.0533047	3							17 kDa
														10 kDa
	Sidak's multiple comparisons test	Mean Diff.	95.00% CI of diff.	Significant?	Summary	Adjusted P Value
	WT - mut
	egfl7-ex1	0.2838	0.1833 to 0.3843	Yes	***	0.0001
	egfl7-ex2	0.1891	0.08854 to 0.2896	Yes	**	0.0017
														Egfl7 WT-Myc	Egfl7 mut-Myc						Egfl7 WT-Myc	Egfl7 mut-Myc
																		43 kDa
																		26 kDa
											55 kDa
																		17 kDa
																		10 kDa

## Sheet: Fig. S3
Fig. S3c	No. of BLECs in loops			Fig. S3d	Percent embryos (%)				Fig. S3g	Ratio of brain edema after Mtz (%)			Fig. S3h	Survival percentage (%)
	WT 6 dpf (n=29)	Mut 6 dpf (n=29)				WT (n=100)	egfl7 mut (n=134)			wt (n=4)	egfl7 mut (n=4)			days post Mtz treatment	wt	egfl7 mut
	15	1			no loop	5	75			0	65			0	100	100
	16	3			half loop	12	47			5	58.82			2	100	100
	15	1			double loop	83	12			4.54	63.16			3	100	90
	14	7								3.33	50			4	100	85
	15	2			P value and statistical significance				Mean	3.218	59.25			5	100	75
	15	0			Test	Chi-square			Std. Deviation	2.258	6.686			6	100	60
	16	4			Chi-square, df	123.7, 1			Std. Error of Mean	1.129	3.343			7	100	50
	16	0			z	11.12								8	100	40
	18	6			P value	<0.0001				Unpaired t test				10	100	0
	18	0			P value summary	****				P value	<0.0001
	16	0			One- or two-sided	Two-sided				P value summary	****
	16	3			Statistically significant (P < 0.05)?	Yes				Significantly different (P < 0.05)?	Yes
	16	3								One- or two-tailed P value?	Two-tailed
	18	5								t, df	t=15.88, df=6
	16	7
	14	4
	16	6
	15	3
	16	3
	16	4
	16	6
	16	1
	16	7
	15	3
	16	5
	18	3
	19	3
	16	1
	16	5
Mean	16.03	3.31
Std. Deviation	1.18	2.238
Std. Error of Mean	0.2191	0.4155
	Unpaired t test
	P value	<0.0001
	P value summary	****
	Significantly different (P < 0.05)?	Yes
	One- or two-tailed P value?	Two-tailed
	t, df	t=27.09, df=56

[truncated: 5 more sheets: Fig. S4, Fig. S5, Fig. S6, Fig. S7, Fig. S8]
